# Supplementary material for: Prestalk-like positioning of de-differentiated cells in the social amoeba Dictyostelium discoideum
Source: Sci Rep. 2024 Apr 1;14:7677. doi: 10.1038/s41598-024-58277-3 (PMC10985001; doi:10.1038/s41598-024-58277-3)
Supplement: Supplementary file 2 — Supplementary Information 2. [file 41598_2024_58277_MOESM2_ESM.xlsx]

## Sheet: Read_me
Supporting Data	Datasets S1
Prestalk-like positioning of de-differentiated cells in the social amoeba Dictyostelium discoideum
Yuka Shirokawa, Masakazu Shimada, Nao Shimada, Satoshi Sawai
Data for Fig. 1C	Mean distance from aggregation center to cell fate marker-positive pixel.
Name	Explanation
condition	Condition for mixture experiments. Control: NF+NF, Rf3: RF3+NF, Rf5: RF5+NF.
replicate.id	id for biological replicate.
sample.id	id for each aggregation.
prespore.marker	The mean distance from an aggregation centre among prespore marker-positive pixels.
prestalk.marker	The mean distance from an aggregation centre among prestalk marker-positive pixels.
Data for Fig. 1D	qRT-PCR analysis.
Name	Explanation
condition	Shaking in bacterial suspension (Bacteria),or phosphate buffer (Buffer), nutrient medium (NutrientMedium). No-dissociation: unperturbed slugs after from 18h starvation.
time	Hours that the cells were shaken for in bacterial suspension or phosphate buffer or nutrient medium. For No-dissociation, Hours from 18h starvation.
replicate	id for biological replicate.
Target gene	Target gene for the investigation.
CT	Amplification value at a threshold cycle.
quantity	Relative gene expression level that was calculated from value in CT and standard curve of each gene.
normalized by endogenous control	Gene expression level that was normalized by endogenous control (rnlA).
Data for Fig. 1E	Differences in cell cohesiveness between RF and NF cells.
Name	Explanation
cellfate	prespore or prestalk.
condition	Medium to suspend cells.
time	Hours that the cells were shaken for in bacterial suspension or phosphate buffer or nutrient medium.
replicate	id for biological replicate.
number	Cell number in single state. The cell number in 6.06 square millimeter in hemocytometer.
Data for Fig. 2B	Frequency of prestalk and prespore marker-positive pixels along the anterior-posterior axis
Name	Explanation
bin:"number"	Row name indicates each vertical position that was divided by 50 bins for a histogram.
"condition"."cell fate"."sample id"	Each column is named by a rule, "condition"."cell fate"."sample id". For instance, "Rf3.prespore.sample1" indicates frequency of prespore marker-positive pixels in sample id=1, Rf3 condition. Control: NF+NF, Rf3: RF3+NF, Rf5: RF5+NF, Nodissociation: No-dissociation (Nd).
Data for Fig. 2E	Ratio of intensity of prespore to prestalk marker in a basal disk.
Name	Explanation
condition	Condition for mixture experiments. Control: NF+NF, Rf3: RF3+NF, Rf5: RF5+NF, Nodissociation: No-dissociation (Nd).
replicate	id for biological replicate.
prespore	Intensity of prespore marker.
prestalk	Intensity of prestalk marker.
ratio	Ratio of intensity of prespore marker to prestalk; prespore/(prespore+prestalk).
Data for Fig. 2G	Ratio of intensity of prespore to prestalk marker in the scattered cells in basal region.
Name	Explanation
condition	Condition for mixture experiments. Control: NF+NF, Rf3: RF3+NF, Rf5: RF5+NF, Nodissociation: No-dissociation (Nd).
replicate	id for biological replicate.
prespore	Intensity of prespore marker.
prestalk	Intensity of prestalk marker.
ratio	Ratio of intensity of prespore marker to prestalk; prespore/(prespore+prestalk).
Data for Fig. S4	Allocation between spores and solitary fates in terminal differentiation
Name	Explanation
replicate	id for biological replicate.
condition	Condition of mixture experiments.
GFPcellnumber	Amoeboid cell number with constitutive GFP expression in a sample.
RFPcellnumber	Amoeboid cell number with constitutive RFP expression in a sample.
GFPsporenumber	Spore number with constitutive GFP expression in a sample.
RFPsporenumber	Spore number with constitutive RFP expression in a sample.
GFPaftermix	Cells with GFP expresssion immediately after cell mixing.
RFPaftermix	Cells with RFP expresssion immediately after cell mixing.

## Sheet: Fig1C
condition	replicate.id	sample.id	prespore.marker	prestalk.marker
control	1	1	0.660953	0.800194
control	1	2	0.650907	0.827573
control	1	3	0.662946	0.814063
control	1	4	0.699578	0.812756
control	1	5	0.666706	0.756119
control	2	1	0.68346	0.859043
control	2	2	0.664729	0.795857
control	2	3	0.678864	0.816832
control	2	4	0.662679	0.779481
control	2	5	0.677634	0.782748
control	2	6	0.655108	0.741619
control	2	7	0.672354	0.791627
control	2	8	0.71887	0.809441
control	2	9	0.649674	0.767758
control	2	10	0.721542	0.815654
control	2	11	0.652684	0.790951
control	3	1	0.728411	0.796068
control	3	2	0.734653	0.839953
control	3	3	0.764722	0.843512
control	3	4	0.727874	0.785359
control	3	5	0.765182	0.828208
control	3	6	0.726675	0.814391
control	3	7	0.732871	0.887861
control	3	8	0.737921	0.853368
control	4	1	0.714387	0.828677
control	4	2	0.72463	0.838014
control	4	3	0.722502	0.819751
control	4	4	0.706989	0.826765
control	4	5	0.735907	0.820412
control	4	6	0.714356	0.825571
control	4	7	0.690926	0.865007
control	4	8	0.726928	0.765683
control	4	9	0.663698	0.806
control	4	10	0.684162	0.835313
Rf3	1	1	0.713322	0.816142
Rf3	1	2	0.734002	0.814784
Rf3	1	3	0.753917	0.847853
Rf3	1	4	0.686878	0.739223
Rf3	1	5	0.772119	0.829276
Rf3	1	6	0.729376	0.787869
Rf3	1	7	0.81654	0.94085
Rf3	2	1	0.765484	0.911935
Rf3	2	2	0.809816	0.850159
Rf3	2	3	0.728524	0.880381
Rf3	2	4	0.726621	0.926128
Rf3	2	5	0.798101	0.895047
Rf3	2	6	0.798726	0.927517
Rf3	2	7	0.798211	0.859163
Rf3	2	8	0.807991	0.943051
Rf3	2	9	0.756592	0.855512
Rf3	2	10	0.794575	0.868997
Rf3	2	11	0.767362	0.894319
Rf3	2	12	0.784862	0.870604
Rf3	2	13	0.723288	0.85345
Rf3	3	1	0.761807	0.93781
Rf3	3	2	0.835037	0.933436
Rf3	3	3	0.798875	0.934043
Rf3	3	4	0.836162	0.960856
Rf3	3	5	0.866655	0.904503
Rf3	3	6	0.778751	0.949704
Rf3	3	7	0.796641	0.957655
Rf3	3	8	0.781626	0.815051
Rf3	3	9	0.848467	0.931787
Rf3	4	1	0.756992	0.888244
Rf3	4	2	0.719669	0.846855
Rf3	4	3	0.761618	0.886532
Rf3	4	4	0.742038	0.819927
Rf3	4	5	0.755145	0.86948
Rf3	4	6	0.767359	0.815115
Rf5	1	1	0.816572	0.901573
Rf5	1	2	0.86702	0.861741
Rf5	1	3	0.767312	0.84218
Rf5	1	4	0.887837	0.854941
Rf5	1	5	0.816592	0.928851
Rf5	1	6	0.833792	0.879554
Rf5	1	7	0.825483	0.920945
Rf5	1	8	0.885871	0.880202
Rf5	1	9	0.894068	0.746332
Rf5	1	10	0.784192	0.909072
Rf5	2	1	0.693645	0.802234
Rf5	2	2	0.701598	0.772705
Rf5	2	3	0.753413	0.854679
Rf5	2	4	0.708032	0.827224
Rf5	2	5	0.807189	0.857668
Rf5	2	6	0.738869	0.84864
Rf5	2	7	0.845688	0.809217
Rf5	3	1	0.758976	0.878115
Rf5	3	2	0.757211	0.917726
Rf5	3	3	0.77658	0.930471
Rf5	3	4	0.790697	0.866068
Rf5	3	5	0.788968	0.90436
Rf5	3	6	0.75967	0.909596
Rf5	3	7	0.83467	0.955452
Rf5	3	8	0.808706	0.907786

## Sheet: Fig1D
condition	time	replicate	Target gene	CT	quantity	normalized by endogenous control
Differentiation	3	1	ecmA	19.7778	802.78	7.92054
Differentiation	3	1	pspA	18.3594	142.392	1.4049
Differentiation	3	1	acaA	30.006	5.48902	0.0541568
Differentiation	3	1	carA	25.0741	6.5019	0.0641503
Differentiation	3	1	pdsA	27.026	12.6696	0.125003
Differentiation	3	1	dscA	29.0951	4.51483	0.0445451
Differentiation	3	1	tgrC	29.1732	9.92184	0.160483
Differentiation	3	1	cadA	26.1802	5.62187	0.0909321
Differentiation	3	1	csaA	29.4074	8.96572	0.145018
Differentiation	5	1	ecmA	18.7758	1267.79	13.2641
Differentiation	5	1	pspA	18.1121	166.825	1.74538
Differentiation	5	1	acaA	29.1862	9.90059	0.103583
Differentiation	5	1	carA	25.0611	6.55896	0.0686221
Differentiation	5	1	pdsA	26.5576	17.2456	0.180429
Differentiation	5	1	dscA	28.5095	6.66279	0.0697083
Differentiation	5	1	tgrC	29.0821	10.5202	0.110065
Differentiation	5	1	cadA	27	3.26223	0.0341306
Differentiation	5	1	csaA	28.7047	13.6883	0.143212
Differentiation	0	2	ecmA	19.8298	783.948	7.93161
Differentiation	0	2	pspA	17.6436	225.202	2.27848
Differentiation	0	2	acaA	29.1211	10.3751	0.10497
Differentiation	0	2	carA	24.4885	9.63382	0.0974704
Differentiation	0	2	pdsA	26.6486	16.242	0.164329
Differentiation	0	2	dscA	27.8068	10.6285	0.107535
Differentiation	0	2	tgrC	29.5375	7.85003	0.0794228
Differentiation	0	2	cadA	25.6727	7.87414	0.0796668
Differentiation	0	2	csaA	29.4074	8.96572	0.0907108
Differentiation	3	2	ecmA	20.1031	692.092	3.5822
Differentiation	3	2	pspA	18.3594	142.392	0.737009
Differentiation	3	2	acaA	29.3163	9.0157	0.0904556
Differentiation	3	2	carA	24.8138	7.74342	0.0776906
Differentiation	3	2	pdsA	27.026	12.6696	0.127115
Differentiation	3	2	dscA	28.6006	6.2714	0.0629217
Differentiation	3	2	tgrC	28.991	11.1546	0.111915
Differentiation	3	2	cadA	26.1802	5.62187	0.0564049
Differentiation	3	2	csaA	29.1602	10.405	0.104395
Differentiation	5	2	ecmA	19.6346	856.932	10.5126
Differentiation	5	2	pspA	18.7237	112.755	1.38324
Differentiation	5	2	acaA	29.5375	7.6891	0.0943273
Differentiation	5	2	carA	25.022	6.73316	0.0826002
Differentiation	5	2	pdsA	26.974	13.1112	0.160844
Differentiation	5	2	dscA	28.6396	6.11079	0.0749651
Differentiation	5	2	tgrC	29.017	10.9695	0.13457
Differentiation	5	2	cadA	27.2342	2.79243	0.0342566
Differentiation	5	2	csaA	29.2252	10.0053	0.122741
Differentiation	0	3	ecmA	19.7908	798.03	6.38576
Differentiation	0	3	pspA	18.1772	160.016	1.28043
Differentiation	0	3	acaA	29.3163	9.0157	0.0721428
Differentiation	0	3	carA	24.7618	8.01884	0.064166
Differentiation	0	3	pdsA	26.8699	14.0411	0.112355
Differentiation	0	3	dscA	27.4424	13.5406	0.108351
Differentiation	0	3	tgrC	29.4464	8.32341	0.0666031
Differentiation	0	3	cadA	25.1391	11.2209	0.0897888
Differentiation	0	3	csaA	29.7067	7.48711	0.0599112
Differentiation	3	3	ecmA	19.4655	925.659	6.05784
Differentiation	3	3	pspA	18.008	178.328	1.16704
Differentiation	3	3	acaA	28.978	11.5006	0.0752638
Differentiation	3	3	carA	24.5145	9.46693	0.061955
Differentiation	3	3	pdsA	26.3754	19.4427	0.12724
Differentiation	3	3	dscA	27.6897	11.4889	0.0751871
Differentiation	3	3	tgrC	28.5746	14.5783	0.0954053
Differentiation	3	3	cadA	25.4775	8.96356	0.0586607
Differentiation	3	3	csaA	28.7177	13.5815	0.0888822
Differentiation	5	3	ecmA	19.01	1139.35	9.74897
Differentiation	5	3	pspA	18.2553	152.21	1.30241
Differentiation	5	3	acaA	29.2903	9.18612	0.0786021
Differentiation	5	3	carA	24.6837	8.45044	0.0723072
Differentiation	5	3	pdsA	26.7007	15.6949	0.134296
Differentiation	5	3	dscA	28.8088	5.46098	0.0467275
Differentiation	5	3	tgrC	29.6156	7.46575	0.0638816
Differentiation	5	3	cadA	27.5986	2.19245	0.01876
Differentiation	5	3	csaA	29.6937	7.54601	0.0645683
NutrientMedium	0	1	ecmA	20.8058	502.332	2.62189
NutrientMedium	0	1	pspA	18.1381	164	0.856
NutrientMedium	0	1	acaA	26.7137	58.6444	0.306091
NutrientMedium	0	1	carA	22.8619	28.7161	0.149882
NutrientMedium	0	1	pdsA	26.9349	13.4524	0.0702143
NutrientMedium	0	1	dscA	26.8829	19.64	0.10251
NutrientMedium	0	1	tgrC	25.9329	79.6496	0.415727
NutrientMedium	0	1	cadA	22.966	47.4883	0.247863
NutrientMedium	0	1	csaA	27.2212	33.4427	0.174552
NutrientMedium	3	1	ecmA	23.7728	129.828	0.671977
NutrientMedium	3	1	pspA	22.4845	10.1399	0.0524831
NutrientMedium	3	1	acaA	28.8088	12.9891	0.0672303
NutrientMedium	3	1	carA	26.1932	3.06693	0.0158741
NutrientMedium	3	1	pdsA	27.7808	7.70915	0.0399018
NutrientMedium	3	1	dscA	28.978	4.88027	0.0252598
NutrientMedium	3	1	tgrC	29.5115	7.98246	0.0413164
NutrientMedium	3	1	cadA	24.4755	17.433	0.0902316
NutrientMedium	3	1	csaA	28.5095	15.3956	0.0796861
NutrientMedium	5	1	ecmA	24.3323	100.588	0.516288
NutrientMedium	5	1	pspA	24.1892	3.4029	0.0174661
NutrientMedium	5	1	acaA	30.1101	5.0929	0.0261404
NutrientMedium	5	1	carA	26.8048	2.03402	0.0104401
NutrientMedium	5	1	pdsA	28.0931	6.27666	0.0322163
NutrientMedium	5	1	dscA	29.98	2.5075	0.0128703
NutrientMedium	5	1	tgrC	30.2793	4.873	0.0250117
NutrientMedium	5	1	cadA	25.8288	7.09873	0.0364358
NutrientMedium	5	1	csaA	29.4985	8.48718	0.0435623
Buffer	0	1	ecmA	22.1461	272.602	1.75436
Buffer	0	1	pspA	19.1401	86.3581	0.555767
Buffer	0	1	acaA	26.7528	57.0201	0.366959
Buffer	0	1	carA	22.7838	30.2617	0.194753
Buffer	0	1	pdsA	26.7788	14.9087	0.0959466
Buffer	0	1	dscA	27.5335	12.7452	0.0820232
Buffer	0	1	tgrC	26.9349	41.8264	0.269178
Buffer	0	1	cadA	23.7728	27.7954	0.17888
Buffer	0	1	csaA	25.022	125.724	0.809114
Buffer	3	1	ecmA	23.3173	159.799	1.28945
Buffer	3	1	pspA	22.8619	7.96271	0.0642529
Buffer	3	1	acaA	26.4274	72.0579	0.581452
Buffer	3	1	carA	22.029	50.2321	0.405335
Buffer	3	1	pdsA	24.8138	54.3435	0.43851
Buffer	3	1	dscA	27.0651	17.4004	0.140408
Buffer	3	1	tgrC	29.3163	9.04962	0.0730234
Buffer	3	1	cadA	25.959	6.51122	0.0525405
Buffer	3	1	csaA	24.3193	191.949	1.54888
Buffer	5	1	ecmA	23.1742	170.578	0.897815
Buffer	5	1	pspA	23.5646	5.07687	0.0267214
Buffer	5	1	acaA	25.8939	105.777	0.556745
Buffer	5	1	carA	21.2222	86.3472	0.454476
Buffer	5	1	pdsA	23.981	94.0203	0.494863
Buffer	5	1	dscA	26.4535	26.1268	0.137515
Buffer	5	1	tgrC	28.5225	15.0743	0.0793415
Buffer	5	1	cadA	25.972	6.45521	0.0339761
Buffer	5	1	csaA	24.1241	215.89	1.1363
Bacteria	0	1	ecmA	20.8058	502.332	2.75706
Bacteria	0	1	pspA	17.5916	232.836	1.27793
Bacteria	0	1	acaA	26.7007	59.196	0.324899
Bacteria	0	1	carA	22.2503	43.2985	0.237645
Bacteria	0	1	pdsA	26.7137	15.5611	0.0854075
Bacteria	0	1	dscA	27.2993	14.892	0.0817352
Bacteria	0	1	tgrC	25.4384	109.455	0.600744
Bacteria	0	1	cadA	23.1351	42.4437	0.232953
Bacteria	0	1	csaA	26.3624	56.0923	0.307865
Bacteria	3	1	ecmA	25.0871	71.2955	0.56574
Bacteria	3	1	pspA	21.2743	22.0124	0.174672
Bacteria	3	1	acaA	30.2793	4.50926	0.0357817
Bacteria	3	1	carA	23.6947	16.4161	0.130264
Bacteria	3	1	pdsA	28.2623	5.61526	0.0445579
Bacteria	3	1	dscA	31.2162	1.10264	0.00874957
Bacteria	3	1	tgrC	28.3143	17.2331	0.163053
Bacteria	3	1	cadA	28.5225	1.18727	0.0112335
Bacteria	3	1	csaA	24.3063	193.459	1.83043
Bacteria	5	1	ecmA	23.6296	138.586	0.606642
Bacteria	5	1	pspA	19.4525	70.7017	0.309488
Bacteria	5	1	acaA	27.5335	32.5132	0.142323
Bacteria	5	1	carA	23.4344	19.5507	0.0855808
Bacteria	5	1	pdsA	28.1582	6.01353	0.0263235
Bacteria	5	1	dscA	32.4004	0.501934	0.00219715
Bacteria	5	1	tgrC	27.976	21.42	0.0937632
Bacteria	5	1	cadA	25.009	12.2334	0.0535502
Bacteria	5	1	csaA	25.3864	100.956	0.441924
NutrientMedium	0	2	ecmA	20.9489	470.587	2.13014
NutrientMedium	0	2	pspA	19.3093	77.4902	0.350764
NutrientMedium	0	2	acaA	27.1692	42.2583	0.191285
NutrientMedium	0	2	carA	22.7187	31.6131	0.143098
NutrientMedium	0	2	pdsA	27.6376	8.47083	0.0383437
NutrientMedium	0	2	dscA	27.026	17.8578	0.0808342
NutrientMedium	0	2	tgrC	26.2452	65.1619	0.294959
NutrientMedium	0	2	cadA	24.2933	19.6743	0.0890568
NutrientMedium	0	2	csaA	26.974	38.8114	0.175682
NutrientMedium	3	2	ecmA	26.0891	45.1451	0.251967
NutrientMedium	3	2	pspA	348.431	2.19e-90	1.22e-92
Buffer	3	2	ecmA	23.0571	179.937	1.11984
Buffer	3	2	pspA	22.5626	9.64528	0.0600275
Buffer	3	2	acaA	26.6096	63.2056	0.393361
Buffer	3	2	carA	22.3804	39.6759	0.246923
Buffer	3	2	pdsA	25.009	47.7913	0.297429
Buffer	3	2	dscA	26.2713	29.4895	0.183528
Buffer	3	2	tgrC	28.991	11.1546	0.0694205
Buffer	3	2	cadA	25.2693	10.2922	0.0640539
Buffer	3	2	csaA	24.2282	202.772	1.26195
Buffer	5	2	ecmA	23.2002	168.566	1.07577
Buffer	5	2	pspA	23.981	3.88834	0.0248151
Buffer	5	2	acaA	26.3103	78.3929	0.500297
Buffer	5	2	carA	21.3654	78.4345	0.500563
Buffer	5	2	pdsA	24.3323	74.6078	0.47614
Buffer	5	2	dscA	26.3493	27.9984	0.178683
Buffer	5	2	tgrC	28.6657	13.7491	0.0877458
Buffer	5	2	cadA	26.3493	5.02466	0.032067
Buffer	5	2	csaA	24.3193	191.949	1.225
Bacteria	0	2	ecmA	20.5846	555.654	3.45812
Bacteria	0	2	pspA	18.2553	152.21	0.947283
Bacteria	0	2	acaA	27.1822	41.8645	0.260544
Bacteria	0	2	carA	23.0961	24.5371	0.152707
Bacteria	0	2	pdsA	26.7397	15.2968	0.0951996
Bacteria	0	2	dscA	26.5576	24.3803	0.151731
Bacteria	0	2	tgrC	26.8308	44.7212	0.278323
Bacteria	0	2	cadA	24.5796	16.2689	0.10125
Bacteria	0	2	csaA	27.4815	28.5917	0.17794
Bacteria	3	2	ecmA	22.3934	243.535	2.28501
Bacteria	3	2	pspA	21.3914	20.4216	0.19161
Bacteria	3	2	acaA	28.7958	13.1113	0.123019
Bacteria	3	2	carA	23.955	13.7841	0.129332
Bacteria	3	2	pdsA	30.1882	1.5806	0.0148303
Bacteria	3	2	dscA	27.9239	9.83265	0.0922566
Bacteria	3	2	tgrC	28.6136	14.217	0.133393
Bacteria	3	2	cadA	26.2713	5.29198	0.0496529
Bacteria	3	2	csaA	26.2322	60.6644	0.569195
Bacteria	5	2	ecmA	23.018	183.169	1.28182
Bacteria	5	2	pspA	20.2723	41.8203	0.292659
Bacteria	5	2	acaA	27.5465	32.2102	0.225408
Bacteria	5	2	carA	23.2392	22.2886	0.155976
Bacteria	5	2	pdsA	26.8959	13.8026	0.096591
Bacteria	5	2	dscA	30.0581	2.38071	0.0166602
Bacteria	5	2	tgrC	27.7287	25.1098	0.175719
Bacteria	5	2	cadA	24.3844	18.5198	0.129602
Bacteria	5	2	csaA	25.009	126.714	0.886745
Differentiation	0	1	ecmA	19.999	725.742	8.39604
Differentiation	0	1	pspA	18.008	178.328	2.06306
Differentiation	0	1	acaA	28.4835	16.4147	0.1899
Differentiation	0	1	carA	23.7858	15.4422	0.178649
Differentiation	0	1	pdsA	26.5576	17.2456	0.199513
Differentiation	0	1	dscA	27.7808	10.814	0.125106
Differentiation	0	1	tgrC	28.5355	14.9487	0.17294
Differentiation	0	1	cadA	23.5255	32.7535	0.378922
Differentiation	0	1	csaA	28.2753	17.7277	0.20509
NutrientMedium	5	2	ecmA	23.981	118.068	1.09855
NutrientMedium	5	2	pspA	23.9419	3.98679	0.0370947
NutrientMedium	5	2	acaA	30.1882	4.81469	0.0447978
NutrientMedium	5	2	carA	26.5185	2.46512	0.0229364
NutrientMedium	5	2	pdsA	28.0671	6.38511	0.0594096
NutrientMedium	5	2	dscA	29.004	4.79659	0.0446293
NutrientMedium	5	2	tgrC	30.7738	3.54606	0.0329939
NutrientMedium	5	2	cadA	26.7007	3.9793	0.037025
NutrientMedium	5	2	csaA	29.4985	8.48718	0.0789681
NutrientMedium	3	2	acaA	29.3293	8.93169	0.0387712
NutrientMedium	3	2	carA	25.4775	4.95915	0.021527
NutrientMedium	3	2	pdsA	27.4945	9.30775	0.0404036
NutrientMedium	3	2	dscA	28.1842	8.27091	0.0359028
NutrientMedium	3	2	tgrC	29.3033	9.12564	0.0396131
NutrientMedium	3	2	cadA	24.8138	13.9259	0.0604505
NutrientMedium	3	2	csaA	27.6376	26.0257	0.112974
Buffer	0	2	ecmA	21.1181	435.648	2.16236
Buffer	0	2	pspA	20.0641	47.7862	0.237189
Buffer	0	2	acaA	27.2472	39.9498	0.198293
Buffer	0	2	carA	22.5235	36.0401	0.178887
Buffer	0	2	pdsA	25.9329	26.0156	0.12913
Buffer	0	2	dscA	26.6356	23.1475	0.114894
Buffer	0	2	tgrC	27.0521	38.7931	0.192552
Buffer	0	2	cadA	24.5536	16.5524	0.0821589
Buffer	0	2	csaA	24.97	129.728	0.64391
NutrientMedium	0	3	ecmA	20.7798	508.329	3.29893
NutrientMedium	0	3	pspA	18.7497	110.891	0.719653
NutrientMedium	0	3	acaA	27.3774	36.3792	0.236092
NutrientMedium	0	3	carA	22.5756	34.8023	0.225858
NutrientMedium	0	3	pdsA	27.0651	12.3482	0.0801365
NutrientMedium	0	3	dscA	25.9069	37.5693	0.243815
NutrientMedium	0	3	tgrC	26.2452	65.1619	0.422885
NutrientMedium	0	3	cadA	22.7968	53.1326	0.344817
NutrientMedium	0	3	csaA	27.2342	33.1816	0.215341
NutrientMedium	3	3	ecmA	22.4064	242.094	1.61112
NutrientMedium	3	3	pspA	23.0831	6.91076	0.0459907
NutrientMedium	3	3	acaA	28.6917	14.131	0.0940412
NutrientMedium	3	3	carA	25.4384	5.09086	0.0338794
NutrientMedium	3	3	pdsA	27.4294	9.71504	0.064653
NutrientMedium	3	3	dscA	27.5465	12.6355	0.0840883
NutrientMedium	3	3	tgrC	29.7848	6.69647	0.0445646
NutrientMedium	3	3	cadA	24.3323	19.1709	0.127581
NutrientMedium	3	3	csaA	26.8178	42.6379	0.283753
NutrientMedium	5	3	ecmA	24.0721	113.264	0.637475
NutrientMedium	5	3	pspA	23.9029	4.08774	0.0230067
NutrientMedium	5	3	acaA	30.019	5.43786	0.0306056
NutrientMedium	5	3	carA	26.7528	2.10637	0.0118551
NutrientMedium	5	3	pdsA	28.0931	6.27666	0.0353265
NutrientMedium	5	3	dscA	28.3794	7.26465	0.0408871
NutrientMedium	5	3	tgrC	30.1101	5.4328	0.0305771
NutrientMedium	5	3	cadA	26.1021	5.92096	0.0333245
NutrientMedium	5	3	csaA	29.2382	9.92716	0.0558723
Buffer	0	3	ecmA	20.1552	675.857	4.34955
Buffer	0	3	pspA	18.2032	157.371	1.01278
Buffer	0	3	acaA	26.2192	83.7027	0.538678
Buffer	0	3	carA	22.5756	34.8023	0.223974
Buffer	0	3	pdsA	25.9199	26.2394	0.168867
Buffer	0	3	dscA	26.1151	32.7144	0.210537
Buffer	0	3	tgrC	26.6486	50.2776	0.354804
Buffer	0	3	cadA	23.981	24.2071	0.170827
Buffer	0	3	csaA	26.3363	56.9783	0.402091
Buffer	3	3	ecmA	22.5105	230.869	1.18499
Buffer	3	3	pspA	21.9119	14.6319	0.0751015
Buffer	3	3	acaA	26.1802	86.0871	0.441861
Buffer	3	3	carA	21.1832	88.6405	0.454966
Buffer	3	3	pdsA	24.033	90.8536	0.466326
Buffer	3	3	dscA	26.3754	27.5183	0.141243
Buffer	3	3	tgrC	28.2102	18.4258	0.0945745
Buffer	3	3	cadA	24.2282	20.5427	0.10544
Buffer	3	3	csaA	22.8749	458.064	2.35111
Buffer	5	3	ecmA	23.3303	158.853	0.850231
Buffer	5	3	pspA	24.2022	3.37465	0.0180622
Buffer	5	3	acaA	26.5445	66.2348	0.354509
Buffer	5	3	carA	21.2352	85.596	0.458135
Buffer	5	3	pdsA	24.1632	83.3956	0.446358
Buffer	5	3	dscA	25.7508	41.6777	0.223071
Buffer	5	3	tgrC	28.6266	14.0985	0.0754596
Buffer	5	3	cadA	25.8418	7.03767	0.0376677
Buffer	5	3	csaA	24.033	228.062	1.22066
Bacteria	0	3	ecmA	20.8969	481.892	3.34416
Bacteria	0	3	pspA	18.3463	143.584	0.996422
Bacteria	0	3	acaA	27.3774	36.3792	0.222644
Bacteria	0	3	carA	22.4845	36.9973	0.226427
Bacteria	0	3	pdsA	26.8829	13.9213	0.0851999
Bacteria	0	3	dscA	26.2062	30.7927	0.188454
Bacteria	0	3	tgrC	26.5315	54.2089	0.331763
Bacteria	0	3	cadA	24.0591	22.9843	0.140666
Bacteria	0	3	csaA	25.959	71.5153	0.43768
Bacteria	3	3	ecmA	22.1201	275.857	1.42781
Bacteria	3	3	pspA	20.5976	33.9542	0.175744
Bacteria	3	3	acaA	29.2773	9.27253	0.0479937
Bacteria	3	3	carA	23.4735	19.0449	0.0985745
Bacteria	3	3	pdsA	27.6246	8.5437	0.0442213
Bacteria	3	3	dscA	26.2713	29.4895	0.152635
Bacteria	3	3	tgrC	27.1822	35.68	0.184676
Bacteria	3	3	cadA	25.5295	8.65911	0.0448187
Bacteria	3	3	csaA	25.0611	122.803	0.635619
Bacteria	5	3	ecmA	22.3283	250.869	1.36542
Bacteria	5	3	pspA	19.1662	84.9305	0.462254
Bacteria	5	3	acaA	27.013	47.2831	0.257349
Bacteria	5	3	carA	22.2893	42.1783	0.229566
Bacteria	5	3	pdsA	27.3774	10.0537	0.0547194
Bacteria	5	3	dscA	29.2643	4.03473	0.02196
Bacteria	5	3	tgrC	25.7377	90.2978	0.491467
Bacteria	5	3	cadA	24.2022	20.9007	0.113757
Bacteria	5	3	csaA	24.1762	209.228	1.13877

## Sheet: Fig1E
cellfate	condition	time	rep	number
prespore	Buffer+EDTA	0	rep1	2382
prespore	Bacteria	1.5	rep1	1008
prespore	Bacteria	3	rep1	1424
prespore	Bacteria	5	rep1	1299
prespore	Buffer	1.5	rep1	511
prespore	Buffer	3	rep1	256
prespore	Buffer	5	rep1	83
prespore	NutrientMedium	1.5	rep1	237
prespore	NutrientMedium	3	rep1	1876
prespore	NutrientMedium	5	rep1	2468
prespore	Buffer+EDTA	0	rep2	1332
prespore	Bacteria	1.5	rep2	896
prespore	Bacteria	3	rep2	1218
prespore	Bacteria	5	rep2	812
prespore	Buffer	1.5	rep2	326
prespore	Buffer	3	rep2	54
prespore	Buffer	5	rep2	80
prespore	NutrientMedium	1.5	rep2	804
prespore	NutrientMedium	3	rep2	1199
prespore	NutrientMedium	5	rep2	1239
prespore	Buffer+EDTA	0	rep3	995
prespore	Bacteria	1.5	rep3	846
prespore	Bacteria	3	rep3	800
prespore	Bacteria	5	rep3	575
prespore	Buffer	1.5	rep3	154
prespore	Buffer	3	rep3	155
prespore	Buffer	5	rep3	46
prespore	NutrientMedium	1.5	rep3	408
prespore	NutrientMedium	3	rep3	1195
prespore	NutrientMedium	5	rep3	1289
prestalk	Buffer+EDTA	0	rep1	483
prestalk	Bacteria	1.5	rep1	268
prestalk	Bacteria	3	rep1	354
prestalk	Bacteria	5	rep1	313
prestalk	Buffer	1.5	rep1	245
prestalk	Buffer	3	rep1	186
prestalk	Buffer	5	rep1	74
prestalk	NutrientMedium	1.5	rep1	383
prestalk	NutrientMedium	3	rep1	581
prestalk	NutrientMedium	5	rep1	533
prestalk	Buffer+EDTA	0	rep2	333
prestalk	Bacteria	1.5	rep2	183
prestalk	Bacteria	3	rep2	215
prestalk	Bacteria	5	rep2	153
prestalk	Buffer	1.5	rep2	118
prestalk	Buffer	3	rep2	43
prestalk	Buffer	5	rep2	53
prestalk	NutrientMedium	1.5	rep2	314
prestalk	NutrientMedium	3	rep2	282
prestalk	NutrientMedium	5	rep2	208
prestalk	Buffer+EDTA	0	rep3	227
prestalk	Bacteria	1.5	rep3	173
prestalk	Bacteria	3	rep3	134
prestalk	Bacteria	5	rep3	110
prestalk	Buffer	1.5	rep3	108
prestalk	Buffer	3	rep3	116
prestalk	Buffer	5	rep3	44
prestalk	NutrientMedium	1.5	rep3	279
prestalk	NutrientMedium	3	rep3	287
prestalk	NutrientMedium	5	rep3	229

## Sheet: Fig2B
	Rf3.prespore.sample1	Rf3.prespore.sample2	Rf3.prespore.sample3	Rf3.prespore.sample4	Rf3.prespore.sample5	Rf3.prespore.sample6	Rf3.prespore.sample7	Rf3.prespore.sample8	Rf3.prespore.sample9	Rf3.prespore.sample10	Rf3.prespore.sample11	Rf3.prespore.sample12	Rf3.prespore.sample13	Rf3.prespore.sample14	Rf3.prespore.sample15	Rf3.prespore.sample16	Rf3.prespore.sample17	Rf3.prespore.sample18	Rf3.prespore.sample19	Rf3.prespore.sample20	Rf3.prestalk.sample1	Rf3.prestalk.sample2	Rf3.prestalk.sample3	Rf3.prestalk.sample4	Rf3.prestalk.sample5	Rf3.prestalk.sample6	Rf3.prestalk.sample7	Rf3.prestalk.sample8	Rf3.prestalk.sample9	Rf3.prestalk.sample10	Rf3.prestalk.sample11	Rf3.prestalk.sample12	Rf3.prestalk.sample13	Rf3.prestalk.sample14	Rf3.prestalk.sample15	Rf3.prestalk.sample16	Rf3.prestalk.sample17	Rf3.prestalk.sample18	Rf3.prestalk.sample19	Rf3.prestalk.sample20	Rf5.prespore.sample1	Rf5.prespore.sample2	Rf5.prespore.sample3	Rf5.prespore.sample4	Rf5.prespore.sample5	Rf5.prespore.sample6	Rf5.prespore.sample7	Rf5.prespore.sample8	Rf5.prespore.sample9
bin:1	0.0193241	0	0.0126648	0.00342393	0	0.00954825	0.00364166	0	0.00149757	0	0.00128291	0.00742466	0.00333029	0.0327137	0.00160621	0.0106394	0	0.0397655	0.00116314	0.0329059	0.07938	0	0.0541581	0.00840149	0.00164384	0.0193657	0.0396076	0.00780326	0.0209501	0.0117461	0.0114852	0.0225138	0.0259236	0.0603835	0.011742	0.00576424	0	0.0959071	0.0795379	0.0830617	0.00477555	0.00573614	0	0.00120066	0.00199746	0.00844534	0.0129341	0.00658081	0
bin:2	0.0271658	0.000370691	0.0127954	0.00760874	0.00313185	0.009191	0.000647406	0	0	7.97e-05	0.003528	0.00975397	0.0207327	0.0507695	0.0022734	0.0319182	0	0.0782046	0.00732348	0.0338013	0.090418	0	0.039271	0.0191078	0.00675799	0.0307544	0.0436047	0.021991	0.0214717	0.0106478	0.012137	0.0277563	0.038321	0.0723357	0.0161512	0.0172545	0.000332138	0.124984	0.101106	0.090963	0.0117001	0.0308317	0.00694184	0.0228125	0.00526602	0.00666112	0.00808383	0.018398	0
bin:3	0.0400485	0.011615	0.00391696	0.00329712	0.0180864	0.0252996	0.0050174	0.00208182	0	0.00109573	0.0059869	0.0156136	0.034968	0.0987408	0.00323713	0.0475846	0	0.094652	0.00878818	0.0472003	0.0941757	0	0.0161704	0.0346468	0.00630137	0.0574243	0.0422723	0.0482384	0.0222794	0.0111827	0.0175987	0.034569	0.0461823	0.149402	0.0144128	0.0482898	0.0140494	0.126564	0.0978606	0.10882	0.00859599	0.0145793	0.050469	0.0409725	0.0192482	0.00689901	0.00712575	0.0330456	0
bin:4	0.045183	0.0274311	0.00731166	0.0102718	0.0433761	0.0447858	0.0319657	0.0182839	0	0.00278912	0.0153949	0.0260591	0.0448609	0.101406	0.000148265	0.087491	0.000400577	0.098525	0.0350666	0.0541396	0.0622358	0	0.0256674	0.0663941	0.0259361	0.0813551	0.0591085	0.0779144	0.0177529	0.0145703	0.0237346	0.0398648	0.0548851	0.157744	0.0084865	0.112727	0.0297927	0.110604	0.106341	0.116207	0	0.0193595	0.0776735	0.0234129	0.0321409	0.0216486	0.0146707	0.0346731	0
bin:5	0.0539582	0.045595	0.012926	0.0621803	0.0823677	0.0619986	0.0701627	0.0351195	0	0.00509015	0.018228	0.0322463	0.0603696	0.114065	0.00518929	0.0890404	0.00725044	0.114017	0.0563908	0.0728151	0.0629403	0.00347122	0.0467146	0.0839405	0.0551598	0.0869774	0.067345	0.112083	0.0260488	0.0143991	0.0229479	0.0380286	0.0565271	0.146663	0.0204972	0.102382	0.0453368	0.0901464	0.0922765	0.120593	0.0241165	0.0258126	0.126079	0.0316674	0.025059	0.029975	0.0252096	0.0258279	0
bin:6	0.0611464	0.060299	0.0428254	0.0924885	0.0761823	0.0958072	0.110868	0.0256155	0.00336952	0.00705249	0.0219698	0.0472412	0.0684994	0.104071	0.0114411	0.0598767	0.0374539	0.101761	0.0753888	0.0783154	0.0645843	0.00578536	0.0341376	0.0983643	0.0383562	0.118741	0.0462694	0.0816978	0.0355562	0.018992	0.0285894	0.0476887	0.0561371	0.0514193	0.0464782	0.0857001	0.0668261	0.0712983	0.0566433	0.101373	0.0888252	0.0282027	0.18743	0.0775927	0.0630107	0.0471036	0.0313174	0.0407586	0.0163728
bin:7	0.101195	0.065118	0.0622797	0.103563	0.100141	0.0863564	0.0814113	0.0446235	0.0237364	0.00796892	0.0392623	0.0611807	0.0759762	0.0731561	0.0184837	0.0755087	0.0658548	0.0712277	0.101107	0.110198	0.0610615	0.0260341	0.0205339	0.0664684	0.033242	0.0861605	0.0144138	0.0792149	0.0474195	0.0220087	0.0429066	0.0467839	0.0562808	0.0463147	0.0658533	0.0886395	0.0822373	0.0564295	0.0592957	0.0828444	0.123209	0.0726577	0.0956848	0.0938016	0.13619	0.0953967	0.0461078	0.0588735	0.0275279
bin:8	0.113611	0.0491783	0.100796	0.110284	0.0800188	0.0847975	0.0712147	0.0668899	0.0402097	0.00994123	0.049873	0.064529	0.0785229	0.0688254	0.0421568	0.107324	0.107835	0.0694503	0.0932667	0.0963513	0.0664631	0.0179346	0.0590349	0.054052	0.0206393	0.0692456	0.00290698	0.0546228	0.0587612	0.031059	0.0453115	0.0421801	0.0489122	0.0775647	0.0892583	0.100282	0.121396	0.0496919	0.0328761	0.0602667	0.143744	0.129302	0.107129	0.124719	0.204467	0.161651	0.0592814	0.0820125	0.00503778
bin:9	0.133308	0.0788336	0.116725	0.105719	0.106326	0.110682	0.088371	0.0821868	0.0587795	0.0158382	0.0602432	0.0702067	0.0764007	0.0656939	0.0616042	0.0942051	0.0928137	0.0513582	0.089605	0.089348	0.0732738	0.0344229	0.0508214	0.0457993	0.0327854	0.0721768	0.0122335	0.0150154	0.0516937	0.0367716	0.0337364	0.0226202	0.0348933	0.0557769	0.0948528	0.0812719	0.111798	0.0408999	0.0232436	0.0433185	0.137536	0.0963193	0.0954972	0.139727	0.100781	0.128702	0.0638323	0.112864	0.000359842
bin:10	0.108103	0.0978624	0.13161	0.107706	0.0775916	0.110065	0.0814113	0.0884323	0.102808	0.0196235	0.0715756	0.0686053	0.0665731	0.0543008	0.0889345	0.0978549	0.0908909	0.0553905	0.113471	0.0940168	0.0197276	0.0540931	0.0485113	0.0269888	0.0198174	0.0522826	0.0168362	0.00614803	0.0566409	0.0352168	0.020588	0.00931421	0.0174672	0.0165588	0.106216	0.0719957	0.0957553	0.0260311	0.00303633	0.00578765	0.113181	0.0724187	0.0204503	0.0957527	0.0675504	0.14702	0.104012	0.0965893	0.0192515
bin:11	0.0709485	0.0905721	0.0907429	0.103521	0.0612277	0.0816797	0.0759893	0.114591	0.120255	0.0290766	0.0705599	0.0783229	0.0606634	0.0395096	0.119749	0.0853218	0.0989825	0.0432141	0.100892	0.0728151	0.00305308	0.0815736	0.0451745	0.0313755	0.022831	0.0201826	0.0163517	0.0121778	0.0472344	0.0394674	0.0156433	0.00228863	0.00461823	0.00062251	0.115603	0.0539777	0.0796798	0.0180436	0.00317593	0.000592593	0.0871538	0.0630975	0.0148218	0.0685877	0.0305066	0.109908	0.136228	0.101189	0.0188917
bin:12	0.0582524	0.0794514	0.102755	0.0557552	0.0335108	0.0693384	0.0837582	0.0965786	0.0950955	0.0313179	0.0678872	0.0701339	0.0488115	0.041042	0.116537	0.0807423	0.0736661	0.0292339	0.0730194	0.0562822	0.0155002	0.0896731	0.00924025	0.0146468	0.0103196	0.029457	0.0209545	0.00401986	0.0192673	0.0399167	0.0143172	0.00172978	0.00153941	0	0.08752	0.0161093	0.0489571	0.00775762	0.00820158	0.00428642	0.023639	0.0317878	0.032833	0.0492271	0.0203378	0.0681575	0.116527	0.108831	0.0138539
bin:13	0.0587192	0.0793278	0.0805588	0.0421862	0.0247416	0.0459225	0.037064	0.0800145	0.0769	0.0409901	0.0694374	0.0638011	0.0356863	0.0264508	0.114856	0.0406294	0.0795546	0.0241405	0.0436393	0.0290685	0.0288868	0.0905409	0.00924025	0.0107063	0.00840183	0.0203748	0.00666182	0.00307401	0.0132263	0.044531	0.00901286	0.000212896	0.00316092	0.000498008	0.0674337	0.00515346	0.0257739	0.00475513	0.00261753	0.00225185	0.0138491	0.0336998	0.0232645	0.0280654	0.0246958	0.0308077	0.0781437	0.0386357	0.0165527
bin:14	0.0351942	0.0763623	0.0229795	0.0422285	0.0301441	0.0282875	0.0194222	0.0556662	0.0685137	0.0443769	0.0567419	0.0494613	0.0343477	0.0192551	0.123406	0.016114	0.107355	0.0111152	0.045104	0.0203383	0.020667	0.043101	0	0.00884758	0.0108676	0.00552619	0	0.00212816	0.0157168	0.0380981	0.00413557	0.00196929	0.00381773	0	0.0590104	0.0120247	0.00969842	0.00275826	0.00729417	0.000809877	0.0305635	0.0169694	0.00600375	0.00240132	0.0163428	0.0183181	0.078503	0.0277385	0.0609932
bin:15	0.0229649	0.0506611	0.0188014	0.0248975	0.0255246	0.0248774	0.0288096	0.045076	0.0689629	0.052306	0.0495523	0.0510627	0.0297114	0.0220534	0.080681	0.0235169	0.0989825	0.0179595	0.0312756	0.0257427	0.0152654	0.031241	0.00359343	0.00587361	0.00794521	0.00384431	0	0.000118231	0.0159523	0.0356376	0.0013036	0.0100327	0.00268883	0	0.0350048	0.00316842	0.00199283	0.00754213	0.0115171	0.00173827	0.0124164	0.0200765	0.0101313	0.0229626	0.0308698	0.0187939	0.0589222	0.0199547	0.0980569
bin:16	0.00840179	0.0489312	0.024024	0.0111172	0.0289696	0.0190965	0.0201505	0.0219949	0.0580307	0.0501146	0.0419351	0.0565221	0.0305929	0.01659	0.0753435	0.00568123	0.045145	0.0115662	0.0182656	0.00984938	0.00446219	0.032398	0.0166838	0.00624535	0.0086758	0.00418068	0.00399709	0	0.00652902	0.0247973	0.00492223	0.0211832	0.00231938	0	0.0198018	0.00141243	0.00677561	0.00216926	0.013297	0.00132346	0.0167144	0.0296367	0.0180113	0.0376707	0.0157981	0.00202212	0.0131737	0.015426	0.0861821
bin:17	0.00457431	0.0193995	0.0364277	0.0116667	0.0225493	0.0213699	0.0178846	0.0266112	0.0545114	0.057177	0.0313511	0.0449847	0.0228223	0.0125924	0.039315	0.00674861	0.0235139	0.0105581	0.0160255	0.00460491	0.00375763	0.016199	0.0220739	0.000223048	0.00557078	0.00682364	0.00569283	0.00130054	0.00368519	0.019969	0.00768677	0.028395	0.00180624	0.00062251	0.00829685	0.00362651	0.0115252	0	0.0144836	0.000967901	0.0157593	0.0193595	0.00637899	0.0153084	0.0223352	0.0036874	0.00646707	0.0205916	0.150954
bin:18	0.00485437	0.01075	0.0235018	0.00866551	0.0171469	0.0128609	0.0177227	0.0287835	0.0407338	0.0525152	0.0244554	0.0209637	0.0227896	0.0087281	0.0268607	0.00461385	0.0135395	0.0135293	0.00990824	0.0160532	0.0054016	0.000867804	0.0277207	0.00394052	0.00447489	0.00365209	0.00109012	0.00626626	0.00597372	0.0180577	0.00373101	0.0201719	0.00303777	0.0064741	0.00516775	0.00358833	0.0183008	0.00014366	0.0113077	0.0083358	0.00907354	0.0150574	0.00919325	0.0133573	0.0310514	0.000713691	0.00658683	0.012454	0.0960777
bin:19	0.0043876	0.0111207	0.0208905	0.00359302	0.0230191	0.00802182	0.00995387	0.022357	0.0270311	0.0441877	0.03381	0.010955	0.0133211	0.0117263	0.0151478	0.00385635	0.00917321	0.00925828	0.00392022	0.00380544	0	0.0150419	0.0159138	0.0070632	0.0060274	0.00259491	0.000484496	0.00803973	0.000622613	0.00810173	0.0170143	0.0173777	0.00472085	0.00560259	0.00456722	0.00774927	0.0117245	0.000847592	0.00171012	0.00296296	0.00358166	0.0164914	0.00187617	0	0.00726348	0.00107054	0.00646707	0.00962355	0.0669306
bin:20	0.00597461	0.017546	0.0138399	0.00397345	0.0192609	0.00717742	0.0118961	0.0169261	0.028903	0.0509812	0.0298276	0.0152497	0.012211	0.0164568	0.00808046	0	0.00713027	0.00870119	0.00792659	0.0115123	0	0.0188024	0	0.00104089	0.00374429	0	0.00423934	0.00993143	0.00201928	0.0104338	0.0102041	0.025654	0.00539819	0.000373506	0.00633722	0.00874179	0.00953235	0.000316051	0	0.00371358	0.00501433	0.00358509	0.0121951	0.00645355	0.0056292	0	0.00131737	0.00191056	0.0807845
bin:21	0.0085885	0.0105029	0.00548374	0.00858097	0.0115096	0.00227339	0.00574573	0.00669804	0.0235867	0.040263	0.0192436	0.0134663	0.0143986	0.00219868	0.00832757	0	0.00460663	0.00408531	0.0116745	0.00198267	0	0.00433902	0	0.000297398	0.00319635	0.00235464	0.000242248	0.00177347	0.00164908	0.0110686	0.00694507	0.0199058	0.00262726	0	0.00319231	0.0159566	0.00827023	8.62e-05	0	0.00134321	0.000238777	0.00191205	0.00375234	0.0190605	0	0	0	0.000778375	0.0221303
bin:22	0.00186707	0.0077845	0.0107064	0.00583337	0.00884748	0.00591082	0.00461277	0.00235337	0.0116061	0.034097	0.0160631	0.01252	0.0121784	0.0029982	0.00375605	0	0.00717032	0.000742784	0.00211089	0.00582009	0	0.00231415	0	0	0.00748858	0.00788083	0	0	0.000387029	0.00788777	0.0147667	0.0129334	0.00488506	0.00161853	0.00154875	0.00984883	0	0.00186758	0.00223362	0.00841482	0.00931232	0	0	0.00495272	0	0	0.00137725	0.00360883	0.0266283
bin:23	0	0.00308909	0.00221961	0.00325485	0.0062637	0.00568348	0.0123007	0.00461622	0.00980906	0.028718	0.0115194	0.0100451	0.00910931	0.00519688	9.88e-05	0.000275454	0.00364525	2.65e-05	0.00555723	0.00246234	0	0	0	0	0.0102283	0.00567035	0	0	0.000185101	0.00416497	0.0071024	0.00228863	0.00550082	0.0232819	0.00568927	0.00141243	0.0093995	0.00456838	0.0103654	0.00207407	0.00620821	0.0043021	0	0.0157587	0	0.0036874	0.00712575	0.0012737	0.0343649
bin:24	0.00028006	0.00333622	0.00509205	0.00760874	0.00602881	0.00272807	0.0114105	0.00678856	0.0116061	0.0341269	0.0181211	0.00738827	0.0100235	0.00326471	0.0036325	0.000895224	0.00188271	0.00344864	0.00581571	0.00214256	0	0	0	0	0.0110502	0.00129745	0.0102955	0	0	0.00549862	0.0140025	0.00625383	0.0138752	0.0231574	0.00292365	0	0.00511492	0.00599061	0.00844589	0.000493827	0.0105062	0	0	0.00495272	0.000544761	0.00773165	0.00191617	0	0.0120547
bin:25	0.00326736	0.00358334	0.00835618	0.00929957	0.000313185	0.00308532	0.0114105	0.0095945	0.00891052	0.029734	0.0189496	0.00360314	0.0107418	0.00179892	0.00308886	0.00265124	0.00204294	0.00533213	0.00107698	3.2e-05	0	0	0	0.00282528	0.00538813	0.0109082	0.0300388	0	0.000437512	0.00728157	0.00995685	0.00723847	0.0170772	0.00311255	0.00722221	0.00125973	0	0.00699622	0.000872509	0.00507654	0.00596944	0.00286807	0.000562852	0	0.00889777	0.000713691	0.0097006	0.00502406	0.0131342
bin:26	0.00270724	0.00654887	0.00417809	0.00629835	0.00180081	0.00733981	0.00938739	0.0149348	0.00928491	0.0280406	0.0168382	0.0110642	0.00408123	0	0.0011367	0.00296113	0.00500721	0.00328947	0.000258476	0.00233443	0	0	0.0171971	0.00550186	0.00484018	0.0246036	0.0339147	0	0.00632709	0.00723878	0.00427043	0.0118157	0.00299672	0	0.007159	0.00278669	0	0.0020687	0.00725927	0.00535309	0	0.00956023	0	0.00555305	0	0	0.00532934	0.00445797	0.0152933
bin:27	0.00270724	0.00654887	0.00966184	0.00587564	0.0107266	0.00207853	0.00857813	0.0131245	0.00389367	0.0304214	0.0172658	0.00939001	0.00728092	0.00106603	0.0011367	0.00158386	0	0.000106112	0.00469565	0.00300598	0	0	0.0225873	0.000594796	0.0289498	0.00403652	0.0147771	0	0.0148249	0.00927134	0.00636069	0.00361924	0.0089491	0	0.00733284	0.00324477	0	0	0.0195791	0.000395062	0.00358166	0.00262906	0	0.00585322	0.00835301	0.00356845	0.00113773	0	0.0197913
bin:28	0.00326736	0.0054368	0.00456979	0.00452297	0.0169903	0.00230587	0.014162	0.00398262	0.00089854	0.0227214	0.0199118	0.010773	0.00799922	0	0.0045468	0.00154943	0	0.000901952	0.000861586	0.00166288	0	0	0.0187372	0.0132342	0.0459361	0.00576646	0.0233769	0	0.00536793	0.00599071	0.01171	0.0044176	0.0143062	0	0.00567347	7.63e-05	0	0.00074703	0.0121453	0.00163951	0	0.00693117	0.00300188	0.0132073	0.0196114	0.00487689	0.00251497	0	0.0138539
bin:29	0	0.00234771	0	0.00380437	0.0199655	0.00620311	0.0121389	0.0076937	0.00284538	0.019225	0.0175331	0.00757024	0.00460363	0	0	0.00103295	0	0.0018039	0.00641882	0.00172684	0.00516675	0	0.00616016	0.0304833	0.0819178	0.0247958	0.0572917	0.00662095	0.00380299	0.00954948	0.0296458	0.0148761	0.0114327	0	0.00165937	0	0	0.00601934	0.0127037	0.00620247	0.002149	0.00788719	0.0136961	0	0.0252406	0.000118948	0.00694611	0.000778375	0.0143937
bin:30	0	0	0	0.00422708	0.008456	0.00188367	0.00825443	0.00787473	0.0154998	0.0155394	0.0140853	0.0120105	0.0109377	0	0.00405259	0.00161829	0	0.00164474	0.00926205	0.000799463	0.0457961	0	0.011807	0.0512268	0.0715068	0.0179721	0.0948401	0.014306	0.00321403	0.00764529	0.0374899	0.0378423	0.0251232	0	0.00421954	0	0.00199283	0.019078	0.0154609	0.00622222	0.00764088	0.0255736	0.00281426	0	0.0279644	0.000832639	0.00389222	0.0100481	0.00683699
bin:31	0	0.00234771	0.00417809	0.00980682	0.0126057	0.00230587	0.00105203	0.00289645	0.0180457	0.0174619	0.0183082	0.00771582	0.0114275	0	0.00160621	0.00633543	0	0.00710951	0.00555723	0.00738704	0.0697511	0.020538	0.0456879	0.0527881	0.07379	0.040173	0.0720688	0.0392528	0.0121662	0.0160109	0.0441652	0.0518668	0.0376847	0	0.00548383	0.00725302	0.00149462	0.0228993	0.0154609	0.0235259	0.000477555	0.0339388	0.0140713	0	0.0118032	0.00440109	0.00203593	0.0159213	0
bin:32	0	0.00753738	0.00287244	0.00160629	0.00195741	0.00103926	0.0127053	0.00778421	0.00351928	0.0157287	0.0163571	0.00436745	0.0159984	0.000266507	0.000444796	0.00533691	0	0.008993	0.00762504	0.00534041	0.0561296	0.0425224	0.0313142	0.050632	0.0492237	0.0201826	0.0518411	0.0685741	0.0203779	0.014121	0.0553133	0.0481412	0.0433703	0.00759462	0.0162934	0.0255764	0.00079713	0.0346651	0.0213939	0.0362074	0.0155205	0.041826	0.0133208	0.0156086	0.0041765	0.00142738	0.0164671	0.00969431	0
bin:33	0	0.0077845	0	0.00938412	0.00970874	0	0.00436999	0.00262491	0	0.0189959	0.00732327	0.00560489	0.0138435	0.00486375	0.000593061	0.000860793	0.00184265	0.00366087	0.00551415	0.00322983	0.0239549	0.0404975	0.0077002	0.0779926	0.102922	0.0104277	0.0184109	0.0503665	0.0189981	0.0218091	0.0373775	0.0461452	0.0444376	0.029507	0.00553124	0.0202703	0.00484921	0.0176701	0.0343071	0.0225975	0.0052531	0.0184034	0.00712946	0.00300165	0.000726348	0.0105864	0.0186826	0.0235635	0
bin:34	0	0.00494254	0	0.00131039	0.00955214	0	0	0.00778421	0.0010483	0.0181293	0.00737672	0.00494977	0.0106765	0.00019988	0.00457151	0.00103295	8.01e-05	0.00432407	0.000215397	0.00233443	0.0267731	0.0512005	0.000513347	0.0402974	0.0707763	0.00144162	0.0380329	0.0364152	0.0345466	0.0320717	0.0342758	0.0336908	0.0442939	0.0134462	0.00470945	0.0212628	0.0155108	0.0170955	0.0583883	0.0146568	0.0157593	0.0200765	0.0065666	0.00795437	0	0.0192697	0.00982036	0.032338	0.00107953
bin:35	0	0	0	0	0	0	0	0.00597393	0.000973418	0.0159578	0.00256582	0.00498617	0.00365679	0	0.00182861	0.00340874	0.00328473	0.000742784	0.000560031	0.000575613	0.00117426	0.0480185	0.00564682	0.0260967	0.0512329	0.0103316	0.0411822	0.031686	0.0364313	0.0409152	0.0361638	0.0278096	0.0368842	0.00871514	0.00659007	0.0141625	0.0217882	0.00867704	0.0266988	0.00406914	0.000716332	0.0043021	0.0144465	0	0.000726348	0.0252171	0.00712575	0.015709	0.00197913
bin:36	0	0.000247127	0.000522261	0.0030435	0.000313185	0	0	0.00199131	0.00179708	0.0204602	0.00261927	0.000145582	0.00284054	0	0.000444796	0	0.00240346	0	0.00112006	0	0	0.0595892	0.0164271	0.0388848	0.026484	0.0166266	0.0307655	0.0172618	0.0537971	0.0463282	0.0365234	0.0215025	0.0303161	0.0115787	0.00734864	0.00549702	0.0258071	0.00172391	0.0182878	0.00239012	0.0152818	0	0.000938086	0	0.0112584	0.00226002	0.0127545	0.00106142	0.00179921
bin:37	0	0	0.000652827	0.00139494	0	0	0.00339888	0	0	0.0196035	0.00259254	0.000655117	0.00257934	0	0	0	0.00408588	5.31e-05	0	0	0	0.0462829	0.0300308	0.0150186	0.0161644	0.0140798	0.0334302	0.00792149	0.04991	0.0385902	0.0388834	0.026479	0.0342365	0.00871514	0.00731704	0	0.0269031	0.00257151	0.00293163	0.00414815	0.00095511	0.00167304	0	0	0.0168876	0.00654217	0.000718563	0.00162751	0.0221303
bin:38	0	0	0	0	0	0	0.00275148	0.00434468	0	0.0188963	0.00374181	0	0.00267729	0	0	0	0.00220317	0.000106112	4.31e-05	0	0	0.0164883	0.0205339	0	0.000365297	0.00523787	0.0173207	0.0399622	0.0407054	0.0374848	0.0467725	0.0184421	0.0337644	0.000249004	0.00101143	7.63e-05	0.0383619	0.00326107	0.00359474	0.00722963	0	0.00860421	0	0.00750413	0.00326857	0.00130843	0.00526946	0.0031135	0.00755667
bin:39	0	0	0.00287244	0	0	0	0	0.0112238	0	0.0105688	0.00101563	0	0	0	0	0.000757498	0	0	4.31e-05	0	0	0.0188024	0.0372177	0	0	0.0050937	0	0.0496571	0.0352365	0.0314655	0.0186326	0.00697235	0.0216954	0	0.000284464	0.00954344	0.00195961	0.00163772	0.00230342	0.00284444	0	0.000239006	0.0106942	0	0	0.000475794	0.00407186	0.00106142	0.0149334
bin:40	0	0	0.000261131	0	0.00125274	0	0	0.00235337	0.0010483	0.011804	0.000641454	0.000181977	0	0	0.000345952	0.00103295	0	0	0	0	0	0.0332658	0.0333676	0	0.00465753	0	0	0.0244739	0.0285056	0.0329275	0.0134856	0.0109109	0.0158662	0.00460657	0.00565766	0.00904718	0.0108941	0	0	0	0.00143267	0.00454111	0.00694184	0.000900495	0	0	0	0	0.00143937
bin:41	0	0	0	0	0.000391481	0	0	0	0	0.00800877	0.00224509	0.000400349	0.000424448	0	0	0	0.00052075	0	0	0	0	0.00318195	0.0318275	0	0.00438356	0	0.00508721	0.00662095	0.033823	0.0241554	0.0413108	0.0158342	0.0130952	0.0131972	3.16e-05	0.00458085	0.0168394	0.000344783	0.00115171	0	0.0181471	0.00717017	0	0	0	0	0.000778443	0.000141523	0.00215905
bin:42	0	0	0	0	0	0	0.00267055	0.00271542	0	0.00959259	0.00240545	0.00225652	0.00186104	0	0	0	4.01e-05	0	0	0	0	0	0.0136037	0	0	0	0.0178052	0.0264838	0.0229357	0.0240841	0.0365234	0.0321207	0.0179803	0.00286355	0	0.00438998	0.0045835	0.00314614	0.000593306	0	0.0074021	0.00143403	0	0	0	0	0.00137725	0.000212284	0
bin:43	0	0	0	0	0	0	0.000809258	0.000814627	0.00606514	0.00240064	0.000374181	0.00345756	0.000261199	0	0	0	0	0	0	0	0	0	0.0151437	0	0	0	0.00520833	0.0225822	0.0281017	0.0168025	0.0362312	0.0260532	0.0127668	0	0	0.00435181	0	0.00122111	0	0	0	0.0193595	0	0	0	0	0	0.00240589	0
bin:44	0	0	0	0	0	0	0	0	0.000224635	0.00145433	0	0.00262047	0.00120805	0	0.00027182	0	8.01e-05	0	0	0	0	0.00520683	0.0431211	0	0	0	0	0.0037834	0.0169283	0.0130084	0.0261845	0.0200921	0.0151067	0	0	0.00492442	0.00272353	0	0	0	0	0.00956023	0	0	0	0	0.00281437	0.00120294	0
bin:45	0	0.00259484	0	0	0	0	0	0	0	0.00199223	0	0.000509536	0	0	0.00182861	0	0.00156225	0	0	0	0	0.0167776	0.0449179	0	0	0	0	0	0.01501	0.0138286	0.00883305	0.0161003	0.0144089	0	0.000331874	0.00125973	0.0107945	0	0	0	0	0	0	0	0	0	0.00323353	0	0
bin:46	0	0.00333622	0	0	0	0	0.000485555	0	0	0.000886542	0	0	0	0	0.000469507	0	0	0	0	0	0	0.0208273	0.00179671	0	0	0	0	0.000472925	0.00678143	0.0110044	6.74e-05	0.012481	0.0044335	0	0.00129589	0.00240495	0.000431779	0.000775762	0	0	0	0.000478011	0	0	0	0	0	0	0.00683699
bin:47	0	0.00123564	0	0	0	0	0.00396536	0	0	0.00121526	0	0	0	0	0.000691905	0	0	0	0	0	0	0.00896731	0	0	0	0	0	0	0.00772376	0.0111898	0	0.00383213	0.0033046	0	0.00145393	0.000954344	0	0	0	0	0	0.0164914	0	0	0	0	0	0	0.00377834
bin:48	0	0.000370691	0	0	0	0	0.00242777	0	0	0.00142445	0	0	0	0	0.00143323	0	0	0	0	0	0	0	0	0	0	0	0	0	0.00864927	0.00723878	0	0	0.000944171	0	0.00322392	0	0	0	0	0.000434568	0	0.00525813	0	0	0	0	0	0	0
bin:49	0	0	0	0	0	0	0	0	0	9.96e-06	0	0	0	0	0.000518929	0	0	0	0	0	0	0	0	0	0	0	0	0	0.00437512	0.00549862	0	0	0	0	0.00129589	0	0	0	0	0.00158025	0	0	0	0	0	0	0	0	0
bin:50	0	0	0	0	0	0	0	0	0	0	0	0	0	0	0.000123554	0	0	0	4.31e-05	0	0	0	0	0	0	0	0	0	0	0.000263877	0	0	0	0	0.00282883	0	0	0	0	0.00288395	0	0	0	0	0	0	0	0	0
[truncated: 93 more columns]

## Sheet: Fig2E
condition	replicate	prespore	prestalk	ratio
Nodissociation	1	0.00583649	8.85492	0.000658689
Nodissociation	1	0.0223732	11.1827	0.0019967
Nodissociation	1	0.0126457	16.2011	0.000779938
Nodissociation	1	0.0817108	28.1873	0.00289047
Nodissociation	1	0.0019455	3.70422	0.000524934
Nodissociation	1	0.157585	14.3159	0.0108878
Nodissociation	1	0	13.2235	0
Nodissociation	1	0.95232	18.0639	0.0500793
Nodissociation	1	0.0340462	14.6476	0.00231896
Nodissociation	1	0.473728	19.5415	0.0236684
Nodissociation	1	0.413418	3.27135	0.112196
Nodissociation	2	1.2101	80.8363	0.0147489
Nodissociation	2	1.36282	56.7579	0.0234481
Nodissociation	2	1.40951	55.5429	0.0247489
Nodissociation	2	0.000972748	42.5188	2.29e-05
Nodissociation	2	0.368671	25.0911	0.0144806
Nodissociation	2	0.0126457	15.6496	0.000807403
Nodissociation	3	0.126457	59.1236	0.0021343
Nodissociation	3	2.57097	219.227	0.0115915
Nodissociation	3	0.00875473	27.3498	0.00032
Nodissociation	3	0.162449	54.4603	0.00297402
Nodissociation	3	0.11673	23.6465	0.0049122
Nodissociation	3	0.891037	69.3832	0.0126794
Nodissociation	3	1.56029	40.8184	0.0368177
Nodissociation	3	0	12.8412	0
Nodissociation	3	0.00972748	131.42	7.4e-05
control	1	0.83559	42.2503	0.0193936
control	1	1.41827	44.3106	0.0310147
control	1	0.0719833	26.413	0.00271789
control	1	0.164394	69.3832	0.00236377
control	1	0.500965	67.1303	0.0074073
control	1	2.26845	54.2628	0.0401273
control	1	0.124512	33.2835	0.003727
control	1	0.101166	18.3071	0.00549567
control	1	0	7.20028	0
control	1	1.37838	40.0753	0.0332512
control	1	1.12839	50.9992	0.0216466
control	1	0.885201	66.5486	0.013127
control	1	1.53111	49.865	0.0297903
control	2	3.00287	74.6652	0.0386629
control	2	0.791817	43.3272	0.0179473
control	2	1.30056	11.0173	0.105583
control	2	0.629368	17.7478	0.0342473
control	2	0.112839	47.6929	0.00236036
control	2	2.54179	25.9461	0.0892235
control	2	3.11571	53.7181	0.0548215
control	2	3.94838	40.904	0.0880305
control	2	1.3171	57.0721	0.0225573
control	2	1.80542	42.2999	0.0409343
control	3	3.37641	80.168	0.0404145
control	3	2.14005	103.833	0.0201942
control	3	0.26556	133.683	0.00198256
control	3	1.12547	117.173	0.00951379
control	3	1.12741	51.2784	0.0215132
control	3	0.12743	50.3465	0.00252467
control	3	0.309334	86.4452	0.00356562
Rf3	1	1.09823	6.38609	0.146738
Rf3	1	2.21884	8.43372	0.208291
Rf3	1	13.5105	19.5114	0.409138
Rf3	1	11.6175	7.59132	0.604801
Rf3	1	6.53395	16.8694	0.279189
Rf3	1	6.02715	12.2994	0.328875
Rf3	1	8.59228	43.6511	0.164466
Rf3	1	2.5914	7.7956	0.249485
Rf3	1	6.10399	26.5259	0.187068
Rf3	1	3.64975	41.0081	0.0817269
Rf3	2	28.7155	29.0122	0.49743
Rf3	2	9.05434	9.35783	0.491758
Rf3	2	5.76839	6.56507	0.467703
Rf3	2	46.9682	31.7884	0.596371
Rf3	2	28.4179	13.387	0.679775
Rf3	2	11.1205	7.37051	0.601399
Rf3	3	35.4664	6.26158	0.849943
Rf3	3	29.7291	9.13605	0.76493
Rf3	3	4.51258	3.20229	0.58492
Rf3	3	11.3481	5.61859	0.668845
Rf3	3	16.848	2.4844	0.87149
Rf3	3	4.96393	2.31125	0.68231
Rf3	3	4.87833	5.17891	0.485057
Rf5	1	3.77134	6.3822	0.371431
Rf5	2	15.6301	18.1398	0.462841
Rf5	2	25.6786	23.6504	0.520558
Rf5	2	28.557	42.8223	0.400074
Rf5	2	15.9891	30.2291	0.345947
Rf5	2	81.955	99.4674	0.451736
Rf5	2	11.8481	11.2158	0.513707
Rf5	2	61.9076	56.4291	0.523148
Rf5	2	40.0432	75.1662	0.347569
Rf5	2	66.1731	97.3409	0.404694
Rf5	2	7.12246	10.1068	0.413392
Rf5	2	4.74312	13.5883	0.258742
Rf5	2	4.31997	34.1551	0.11228
Rf5	3	11.8481	33.8652	0.259182
Rf5	3	13.0572	3.6692	0.780634
Rf5	3	8.87632	10.4103	0.460231
Rf5	3	27.0093	20.0882	0.573476
Rf5	3	40.1832	48.0294	0.455527
Rf5	3	14.386	21.0347	0.406146

## Sheet: Fig2G
condition	replicate	prespore	prestalk	ratio
Nodissociation	1	0.16486	19.1491	0.00853579
Nodissociation	1	0	43.2313	0
Nodissociation	1	0	17.2215	0
Nodissociation	1	0	49.7242	0
Nodissociation	1	0	14.5457	0
Nodissociation	1	1.09061	7.21578	0.131298
Nodissociation	1	0	58.7408	0
Nodissociation	2	0.519942	42.5085	0.0120837
Nodissociation	2	0.570668	21.8122	0.0254958
Nodissociation	2	1.11597	40.1243	0.0270603
Nodissociation	2	0	25.0714	0
Nodissociation	2	1.62323	46.072	0.0340335
Nodissociation	2	2.24463	104.483	0.0210314
Nodissociation	2	0.025363	31.6658	0.00080032
Nodissociation	2	1.95295	56.8386	0.0332183
Nodissociation	3	2.99284	33.2509	0.0825752
Nodissociation	3	1.01452	28.2037	0.0347222
Nodissociation	3	0.190223	75.8735	0.00250083
Nodissociation	3	1.33156	45.6662	0.0283324
Nodissociation	3	1.67396	51.2333	0.0316395
Nodissociation	3	0.342401	79.0312	0.00431379
Nodissociation	3	1.66128	19.7705	0.0775148
Nodissociation	3	0.722847	12.5167	0.0545977
control	1	9.99304	121.73	0.0758641
control	1	5.54182	56.1791	0.0897884
control	1	2.59971	79.4497	0.0316847
control	1	8.34444	68.9367	0.107975
control	1	3.58887	57.1176	0.0591184
control	1	8.25567	43.0538	0.1609
control	1	13.1254	199.062	0.0618575
control	1	7.07629	70.2556	0.0915054
control	2	3.88054	109.657	0.0341785
control	2	4.19758	95.8216	0.0419678
control	2	3.28451	86.6655	0.0365149
control	2	4.51462	73.1597	0.0581224
control	2	6.97484	166.065	0.0403078
control	2	6.96215	71.9423	0.0882353
control	2	4.89507	88.2253	0.0525671
control	3	3.10697	102.479	0.0294259
control	3	6.1759	169.248	0.0352057
control	3	7.35528	88.9609	0.076366
control	3	5.44037	67.174	0.0749214
control	3	5.70668	79.5258	0.0669543
control	3	6.49294	135.844	0.0456165
control	3	6.44221	212.162	0.0294698
control	3	5.78277	117.241	0.0470055
Rf3	1	205.821	88.3902	0.699569
Rf3	1	175.208	71.2955	0.710773
Rf3	1	175.829	122.022	0.590327
Rf3	1	153.231	81.0349	0.65409
Rf3	1	161.119	73.9713	0.685349
Rf3	1	129.897	38.5138	0.77131
Rf3	2	90.7363	257.371	0.260656
Rf3	2	71.8281	278.638	0.20495
Rf3	2	24.7036	101.858	0.19519
Rf3	2	138.47	605.378	0.186153
Rf3	2	129.935	425.123	0.234093
Rf3	2	48.7097	144.417	0.252216
Rf3	2	67.3389	176.387	0.276289
Rf3	2	39.6805	117.989	0.251669
Rf3	2	93.9193	175.259	0.348912
Rf3	2	83.7234	287.072	0.225794
Rf3	2	106.512	242.407	0.305263
Rf3	3	84.4843	246.377	0.255347
Rf3	3	55.2661	179.684	0.235224
Rf3	3	133.143	345.369	0.278245
Rf3	3	53.2751	169.768	0.238856
Rf3	3	27.4301	71.2701	0.277913
Rf3	3	42.128	115.985	0.266442
Rf5	1	79.8682	50.4851	0.612706
Rf5	1	82.785	42.6733	0.659861
Rf5	1	102.555	40.3146	0.717824
Rf5	1	44.9306	43.7386	0.506722
Rf5	1	71.6125	35.559	0.668205
Rf5	1	62.5706	41.012	0.604065
Rf5	1	32.5408	8.10349	0.800624
Rf5	1	25.5152	8.11617	0.758673
Rf5	1	8.54734	11.6416	0.423367
Rf5	2	285.994	242.445	0.541205
Rf5	2	315.11	330.569	0.488029
Rf5	2	249.902	285.829	0.466469
Rf5	2	130.708	67.3262	0.660028
Rf5	2	184.694	195.219	0.486147
Rf5	2	246.339	300.489	0.450487
Rf5	2	158.595	194.027	0.449759
Rf5	3	200.419	125.991	0.61401
Rf5	3	248.482	125.674	0.664113
Rf5	3	262.66	185.391	0.586227
Rf5	3	150.098	77.6109	0.659167
Rf5	3	140.131	89.95	0.60905

## Sheet: FigS4
replicate	condition	GFPcellnumber	RFPcellnumber	GFPsporenumber	RFPsporenumber	GFPaftermix	RFPaftermix
1	NF(GFP)/NF(RFP)	981	2599	2407	1999	2779	2408
1	RF3(GFP)/NF(RFP)	3159	2110	2753	940	4835	2149
1	RF5(GFP)/NF(RFP)	3751	2311	1591	1218	3546	2112
2	NF(GFP)/NF(RFP)	744	1323	2081	1389	3850	3160
2	RF3(GFP)/NF(RFP)	2639	1656	2443	1321	6947	3711
2	RF5(GFP)/NF(RFP)	2147	1295	1034	1466	4675	2949
3	NF(GFP)/NF(RFP)	638	2493	2051	2378	4159	4385
3	RF3(GFP)/NF(RFP)	2440	3047	1674	2388	4358	3337
3	RF5(GFP)/NF(RFP)	4148	3185	1287	2964	4832	3773
1	NF(GFP)/RF3(RFP)	1368	7343	1599	4817	3202	6075
1	NF(GFP)/RF5(RFP)	931	4523	1694	934	2191	3641
2	NF(GFP)/RF3(RFP)	910	2535	1474	2188	3238	3276
2	NF(GFP)/RF5(RFP)	553	2162	1731	559	4008	4410
3	NF(GFP)/RF3(RFP)	616	2670	1831	2326	1776	2124
3	NF(GFP)/RF5(RFP)	446	2625	477	115	2860	5597
